# Supplementary material for: 3D Echo Characterization of Proportionate and Disproportionate Functional Mitral Regurgitation before and after Percutaneous Mitral Valve Repair
Source: J Clin Med. 2022 Jan 27;11(3):645. doi: 10.3390/jcm11030645 (PMC8836818; doi:10.3390/jcm11030645)
Supplement: Supplementary file 1 [file jcm-11-00645-s001.zip]

Archive with 5 entries (5 files):
- Supplemental Video S1a.mp4
- Supplemental Video S1b.mp4
- Supplemental Video S2a.mp4
- Supplemental Video S2b.mp4
- Supplemental Video S3.mp4
